# Supplementary material for: Utility of Whole Blood Thiamine Pyrophosphate Evaluation in TPK1-Related Diseases
Source: J Clin Med. 2019 Jul 8;8(7):991. doi: 10.3390/jcm8070991 (PMC6679130; doi:10.3390/jcm8070991)
Supplement: Supplementary file 1 [file jcm-08-00991-s001.zip]

Archive with 2 entries (2 files):
- Supplementary Figure 1.doc
- Supplementary Figure 2.doc
